# Supplementary material for: Dietary Choline Intake During Pregnancy and Congenital Heart Defects in a Chinese Population
Source: Nutrients. 2025 Dec 31;18(1):126. doi: 10.3390/nu18010126 (PMC12788036; doi:10.3390/nu18010126)
Supplement: Supplementary file 1 [file nutrients-18-00126-s001.zip]

Archive with 1 entries (1 files):
- nutrients-3984681-supplementary.pdf
